# Supplementary material for: Unprotected Sex and Its Association with Other Risky Behaviours Among European Students: A Multinational Study
Source: Int J Environ Res Public Health. 2025 Dec 30;23(1):48. doi: 10.3390/ijerph23010048 (PMC12841082; doi:10.3390/ijerph23010048)
Supplement: Supplementary file 1 [file ijerph-23-00048-s001.zip]

Archive with 1 entries (1 files):
- ijerph-3906087-supplementary.pdf
